# Supplementary material for: Early Pregnancy in Jennies in the Caribbean: Corpus Luteum Development and Progesterone Production, Uterine and Embryo Dynamics, Conceptus Growth and Maturation
Source: Animals (Basel). 2022 Jan 6;12(2):127. doi: 10.3390/ani12020127 (PMC8772573; doi:10.3390/ani12020127)
Supplement: Supplementary file 1 [file animals-12-00127-s001.zip]

Archive with 1 entries (1 files):
- animals-1508714-supplementary.pdf
